# Supplementary material for: Coffee Polyphenol, Chlorogenic Acid, Suppresses Brain Aging and Its Effects Are Enhanced by Milk Fat Globule Membrane Components
Source: Int J Mol Sci. 2022 May 23;23(10):5832. doi: 10.3390/ijms23105832 (PMC9145055; doi:10.3390/ijms23105832)
Supplement: Supplementary file 1 [file ijms-23-05832-s001.zip]

Archive with 1 entries (1 files):
- ijms-1724922-supplementary.pdf
